# Supplementary material for: Impact of surface charge on the motion of light-activated Janus micromotors
Source: Eur Phys J E Soft Matter. 2021 Mar 23;44(3):39. doi: 10.1140/epje/s10189-021-00008-x (PMC7987638; doi:10.1140/epje/s10189-021-00008-x)
Supplement: Supplementary file 7 — Supplementary material 7 (eml 11 KB) [file 10189_2021_8_MOESM7_ESM.eml]

X-Real-To: <l.baraban@cg.hzdr.de>
Return-Path: <Lars.Heubner@uniklinikum-dresden.de>
Received: from mx2.fz-rossendorf.de ([149.220.142.12] verified)
  by hzdr.de (CommuniGate Pro SMTP 6.2.15)
  with ESMTP id 24822154; Wed, 16 Dec 2020 10:53:18 +0100
Received: from a1911.mx.srv.dfn.de (a1911.mx.srv.dfn.de [194.95.232.137])
	by mx2.fz-rossendorf.de (Postfix) with ESMTP id 078704029F;
	Wed, 16 Dec 2020 10:53:18 +0100 (CET)
X-CheckPoint: {5FD9D90D-7-61AFEF41-F475CEA4}
X-MAIL-CPID: AEA97F764B9D1E182EA699A81CF83254_8
X-Control-Analysis: str=0001.0A682F1D.5FD9D90E.0005:SCFSTAT3828237,ss=1,re=-4.000,recu=0.000,reip=0.000,cl=1,cld=1,fgs=0
Received: from localhost (localhost [127.0.0.1])
	by a1911.mx.srv.dfn.de (Postfix) with ESMTP id E956EE00DD;
	Wed, 16 Dec 2020 10:53:17 +0100 (CET)
X-Virus-Scanned: Debian amavisd-new at mgw2-han.srv.dfn.de
Received: from a1911.mx.srv.dfn.de ([127.0.0.1])
	by localhost (mgw2-han.srv.dfn.de [127.0.0.1]) (amavisd-new, port 20100)
	with ESMTP id rqrGbtNPBkUv; Wed, 16 Dec 2020 10:53:17 +0100 (CET)
Received: from mailout.uniklinikum-dresden.de (mailout.uniklinikum-dresden.de [141.76.248.101])
	by a1911.mx.srv.dfn.de (Postfix) with ESMTPS;
	Wed, 16 Dec 2020 10:53:17 +0100 (CET)
Received: from [10.210.21.11] (helo=SV-MAIL-E101.med.tu-dresden.de)
	by SV-MAIL-ROUT.med.tu-dresden.de with esmtps (TLS1.2:ECDHE_RSA_AES_128_GCM_SHA256:128)
	(Exim 4.86_2)
	(envelope-from <Lars.Heubner@uniklinikum-dresden.de>)
	id 1kpTUj-000ORy-5h; Wed, 16 Dec 2020 10:53:17 +0100
Received: from SV-MAIL-E104.med.tu-dresden.de (10.210.21.14) by
 SV-MAIL-E101.med.tu-dresden.de (10.210.21.11) with Microsoft SMTP Server
 (version=TLS1_2, cipher=TLS_ECDHE_RSA_WITH_AES_128_GCM_SHA256) id
 15.1.2106.2; Wed, 16 Dec 2020 10:53:15 +0100
Received: from SV-MAIL-E104.med.tu-dresden.de ([fe80::359d:85f8:e65d:565]) by
 SV-MAIL-E104.med.tu-dresden.de ([fe80::359d:85f8:e65d:565%13]) with mapi id
 15.01.2106.004; Wed, 16 Dec 2020 10:53:15 +0100
From: "Heubner, Lars" <Lars.Heubner@uniklinikum-dresden.de>
To: "Baraban, Dr. Larysa (FWP) - 101552" <l.baraban@hzdr.de>, "Barahona
 Medina, Dr. Marvin Renan" <m.barahona@hzdr.de>
CC: "Teske, Christian" <Christian.Teske@uniklinikum-dresden.de>
Subject: AW: WG: Erinnerung: 5th NCT Call: NCT Proof of Concept Trials
Thread-Topic: WG: Erinnerung: 5th NCT Call: NCT Proof of Concept Trials
Thread-Index: AQHW0wCLOmNq9tu7QIeZS4ND8M3um6n5dDVQ
Date: Wed, 16 Dec 2020 09:53:14 +0000
Message-ID: <7545d783-dbca-4638-9e57-cc11842bc4cc@SV-MAIL-E101.med.tu-dresden.de>
References: <9f4ef0d7-92b7-43e2-b90e-5134277118af@SV-MAIL-E102.med.tu-dresden.de>,<d3022197-ae2a-5a94-3a4f-c016896d515f@hzdr.de>
In-Reply-To: <d3022197-ae2a-5a94-3a4f-c016896d515f@hzdr.de>
Accept-Language: de-DE, en-US
Content-Language: de-DE
X-MS-Has-Attach:
X-MS-TNEF-Correlator:
x-originating-ip: [10.0.255.101]
Content-Type: multipart/alternative;
	boundary="_000_7545d783dbca46389e57cc11842bc4ccSVMAILE101medtudresdend_"
MIME-Version: 1.0

--_000_7545d783dbca46389e57cc11842bc4ccSVMAILE101medtudresdend_
Content-Type: text/plain; charset="iso-8859-1"
Content-Transfer-Encoding: quoted-printable

Dear Larysa & Marvin,


I talked to one of the surgeons about the special graft and he told me, tha=
t for visercal vascular surgery they normaly try to reconstruct the vessel =
without any extraneous material.

Normally the vessels are flexible enough to adduct them together. Only in a=
 few cases they need like a dacron graft, some kind of a polyester material=
.

In vascular surgery in general they are using extraneous graft frequently a=
nd this could also be interesting to combine them with a sensor. But we hav=
e no target there to apply for the current call.


To clearify: Clinical needed is a sensor, which should be bio absorbable, t=
o put them direct on the vessel for measuring the flow (&oxygenation) in th=
e vessel. Potentially connected with a wire, which can be disconnected some=
how later, to get the signal outside the body.


I know, that this might be quite challenging and I have no idea, if there c=
ould be a technical solution.


Regardless we could also go for the alternative (minimal) proposal as offer=
ing our (hopefully soon available) smart sensor for an animal experiment to=
 evaluate the oxygenation (and perfusion?) with the indwelling sensor in th=
e vessel and compare this to clincial used tests as ultrasound or CT angiog=
raphy. In this case we might hypothesize: Does clinical standard examinatio=
n for liver perfusion reflect the objective facts? More like basic research=
, because we have no further clinical application.


Anymore I'd like to introduce Dr. Christian Teske, a friend of mine and one=
 of the visceral surgeons & a clinical scientist.

I suggest that it would be helpful, if you have further questions about the=
 clincial perspective to discuss this together with Christian, as Peter & m=
e aren`t experts in surgical oncology.


Do not hesitate to aks him about any lack of clarity.


Best, Lars

________________________________
Von: Baraban, Dr. Larysa (FWP) - 101552 <l.baraban@hzdr.de>
Gesendet: Dienstag, 15. Dezember 2020 17:37
An: Heubner, Lars; Barahona Medina, Dr. Marvin Renan
Betreff: Fwd: WG: Erinnerung: 5th NCT Call: NCT Proof of Concept Trials


Hi Lars, just send us some info about the grafts. we can also serach furthe=
r by ourself.


-------- Weitergeleitete Nachricht --------
Betreff:        WG: Erinnerung: 5th NCT Call: NCT Proof of Concept Trials
Datum:  Sun, 13 Dec 2020 21:24:01 +0000
Von:    Heubner, Lars <Lars.Heubner@uniklinikum-dresden.de><mailto:Lars.Heu=
bner@uniklinikum-dresden.de>
An:     Baraban, Dr. Larysa (FWP) - 101552 <l.baraban@hzdr.de><mailto:l.bar=
aban@hzdr.de>, Spieth, Peter <Peter.Spieth@uniklinikum-dresden.de><mailto:P=
eter.Spieth@uniklinikum-dresden.de>


--_000_7545d783dbca46389e57cc11842bc4ccSVMAILE101medtudresdend_
Content-Type: text/html; charset="iso-8859-1"
Content-Transfer-Encoding: quoted-printable

<html>
<head>
<meta http-equiv=3D"Content-Type" content=3D"text/html; charset=3Diso-8859-=
1">
<style type=3D"text/css" style=3D"display:none;"><!-- P {margin-top:0;margi=
n-bottom:0;} --></style>
</head>
<body dir=3D"ltr">
<div id=3D"divtagdefaultwrapper" style=3D"font-size: 12pt; color: rgb(0, 0,=
 0); font-family: Calibri, Helvetica, sans-serif, &quot;EmojiFont&quot;, &q=
uot;Apple Color Emoji&quot;, &quot;Segoe UI Emoji&quot;, NotoColorEmoji, &q=
uot;Segoe UI Symbol&quot;, &quot;Android Emoji&quot;, EmojiSymbols;" dir=3D=
"ltr">
<p>Dear Larysa &amp; Marvin,</p>
<p><br>
</p>
<p>I talked to one of the surgeons about the special graft and he told me, =
that for visercal vascular surgery they normaly try to reconstruct the vess=
el
<u>without</u> any extraneous material.</p>
<p>Normally the vessels are flexible enough to adduct them together. Only i=
n a few cases they need like a dacron graft, some kind of a polyester mater=
ial.</p>
<p>In vascular surgery in general they are using extraneous graft frequentl=
y and this could also be interesting to combine them with a sensor. But we =
have no target there to apply for the current call.</p>
<p><br>
</p>
<p><u>To clearify</u>: Clinical needed is a sensor, which should be bio abs=
orbable, to put them direct on the vessel for measuring the flow (&amp;oxyg=
enation) in the vessel. Potentially connected with a wire, which can be dis=
connected somehow later, to get the
 signal outside the body.</p>
<p><br>
</p>
<p>I know, that this might be quite challenging and I have no idea, if ther=
e could be a technical solution.</p>
<p><br>
</p>
<p>Regardless we could also go for the alternative (minimal) proposal as of=
fering our (hopefully soon available) smart sensor for an animal experiment=
 to evaluate the oxygenation (and perfusion?) with the indwelling sensor in=
 the vessel and compare this to
 clincial used tests as ultrasound or CT angiography. In this case we might=
 hypothesize: Does clinical standard examination for liver perfusion reflec=
t the objective facts? More like basic research, because we have no further=
 clinical application.</p>
<p><br>
</p>
<p>Anymore I'd like to introduce Dr. Christian Teske, a friend of mine and =
one of the visceral surgeons &amp; a clinical scientist.</p>
<p>I suggest that it would be helpful, if you have further questions about =
the clincial perspective to discuss this together with Christian, as Peter =
&amp; me aren`t experts in surgical oncology.</p>
<p><br>
</p>
<p>Do not hesitate to aks him about any lack of clarity.</p>
<p><br>
</p>
<p>Best, Lars<br>
</p>
<br>
<div style=3D"color: rgb(0, 0, 0);">
<hr tabindex=3D"-1" style=3D"display:inline-block; width:98%">
<div id=3D"divRplyFwdMsg" dir=3D"ltr"><font style=3D"font-size:11pt" face=
=3D"Calibri, sans-serif" color=3D"#000000"><b>Von:</b> Baraban, Dr. Larysa =
(FWP) - 101552 &lt;l.baraban@hzdr.de&gt;<br>
<b>Gesendet:</b> Dienstag, 15. Dezember 2020 17:37<br>
<b>An:</b> Heubner, Lars; Barahona Medina, Dr. Marvin Renan<br>
<b>Betreff:</b> Fwd: WG: Erinnerung: 5th NCT Call: NCT Proof of Concept Tri=
als</font>
<div>&nbsp;</div>
</div>
<div>
<p>Hi Lars, just send us some info about the grafts. we can also serach fur=
ther by ourself.<br>
</p>
<div class=3D"moz-forward-container"><br>
<br>
-------- Weitergeleitete Nachricht --------
<table class=3D"moz-email-headers-table" cellspacing=3D"0" cellpadding=3D"0=
" border=3D"0">
<tbody>
<tr>
<th valign=3D"BASELINE" nowrap=3D"nowrap" align=3D"RIGHT">Betreff: </th>
<td>WG: Erinnerung: 5th NCT Call: NCT Proof of Concept Trials</td>
</tr>
<tr>
<th valign=3D"BASELINE" nowrap=3D"nowrap" align=3D"RIGHT">Datum: </th>
<td>Sun, 13 Dec 2020 21:24:01 &#43;0000</td>
</tr>
<tr>
<th valign=3D"BASELINE" nowrap=3D"nowrap" align=3D"RIGHT">Von: </th>
<td>Heubner, Lars <a class=3D"moz-txt-link-rfc2396E" href=3D"mailto:Lars.He=
ubner@uniklinikum-dresden.de">
&lt;Lars.Heubner@uniklinikum-dresden.de&gt;</a></td>
</tr>
<tr>
<th valign=3D"BASELINE" nowrap=3D"nowrap" align=3D"RIGHT">An: </th>
<td>Baraban, Dr. Larysa (FWP) - 101552 <a class=3D"moz-txt-link-rfc2396E" h=
ref=3D"mailto:l.baraban@hzdr.de">
&lt;l.baraban@hzdr.de&gt;</a>, Spieth, Peter <a class=3D"moz-txt-link-rfc23=
96E" href=3D"mailto:Peter.Spieth@uniklinikum-dresden.de">
&lt;Peter.Spieth@uniklinikum-dresden.de&gt;</a></td>
</tr>
</tbody>
</table>
<br>
<br>
</div>
</div>
</div>
</div>
</body>
</html>

--_000_7545d783dbca46389e57cc11842bc4ccSVMAILE101medtudresdend_--
